# Supplementary material for: Hybrid Materials Based on Nanoparticles Functionalized with Alkylsilanes Covalently Anchored to Epoxy Matrices
Source: Polymers (Basel). 2022 Apr 13;14(8):1579. doi: 10.3390/polym14081579 (PMC9029025; doi:10.3390/polym14081579)
Supplement: Supplementary file 1 [file polymers-14-01579-s001.zip]

Archive with 1 entries (1 files):
- polymers-1541938-supplementary.pdf
